# Supplementary material for: DNA methylation repels targeting of Arabidopsis REF6
Source: Nat Commun. 2019 May 2;10:2063. doi: 10.1038/s41467-019-10026-1 (PMC6497721; doi:10.1038/s41467-019-10026-1)
Supplement: Supplementary file 4 — Source Data [file 41467_2019_10026_MOESM4_ESM.xlsx]

## Sheet: Fig3
Source Data Figure 3 (EMSA results)
Uncropped image from the Typhoon TRIO scanner.

## Sheet: Fig5
Source Data Fig. 5c
ChIP-qPCR data (relative enrichment)
Locus	AT2TE32120					AT5TE50790					HB23					NC4
Genotype	Col	ddcc	cmt2-3	cmt3-11	drm1drm2	Col	ddcc	cmt2-3	cmt3-11	drm1drm2	Col	ddcc	cmt2-3	cmt3-11	drm1drm2	Col	ddcc	cmt2-3	cmt3-11	drm1drm2
Repeat 1	0.40053	5.27142	0.580649	9.93024	0.214253	1.46855	8.14049	1.42555	6.10865	1.13321	10.1982	6.31209	9.28258	7.221	8.11557	1.89508	0.952332	0.720784	0.856507	0.839271
Repeat 2	0.111348	5.89465	0.426998	7.36319	0.0957691	0.628165	7.46878	1.07028	4.44437	0.541832	11.7206	6.10874	9.43598	7.07882	9.3249	1.56566	1.13162	1.45159	1.04276	0.444592
Repeat 3	1.0767	2.73962	0.386224	9.78698	0.080072	0.966041	4.74681	1.24051	4.84229	0.559511	12.2691	7.73388	9.09962	7.39736	9.9572	0.873115	0.393399	0.811804	0.828739	0.834901

## Sheet: Suppl.Fig5
Source Data Supplementary Fig. 5d
ChIP-qPCR data (relative enrichment)
Locus	BR6ox1		HB23		NC4
Genotype	Col	ref6-5	Col	ref6-5	Col	ref6-5
Repeat 1	38.338	3.555	10.7279	2.15742	1.14125	0.794174
Repeat 2	33.9434	1.69577	9.90185	1.40482	1.28702	1.42438
Repeat 3	34.6362	1.94987	8.63214	1.21685	1.29926	0.781443

## Sheet: Suppl.Fig6
Source Data Supplementary Fig. 6
Supplementary Fig. 6c ChIP-qPCR data (relative enrichment)
Locus	AT1G31210					AT2TE11570					AT2TE38575					NC4
Genotype	Col	ddcc	cmt2-3	cmt3-11	drm1drm2	Col	ddcc	cmt2-3	cmt3-11	drm1drm2	Col	ddcc	cmt2-3	cmt3-11	drm1drm2	Col	ddcc	cmt2-3	cmt3-11	drm1drm2
Repeat 1	0.66333	4.08685	0.384369	1.34434	0.620012	1.9209	2.64976	0.906445	3.0492	0.829876	2.26119	2.91371	0.668784	1.44857	0.468788	0.896777	1.16133	0.642812	1.00491	1.10807
Repeat 2	0.334362	4.28319	0.276551	1.7497	0.501751	2.03613	3.00742	0.919949	2.29924	0.665911	0.32428	3.7992	0.669404	1.30065	0.27203	0.500102	0.925387	1.2023	0.798654	1.07379
Repeat 3	1.19854	11.2064	0.541775	1.4313	0.69068	1.83494	3.0291	0.94128	2.07738	0.711231	0.553604	3.43006	0.99279	1.32569	0.318053	1.15313	1.16075	0.795863	0.86457	1.24634
